# Supplementary material for: Intracellular formate modulates a motility-invasion switch in Salmonella Typhimurium
Source: PLoS Pathog. 2025 Sep 4;21(9):e1013453. doi: 10.1371/journal.ppat.1013453 (PMC12410710; doi:10.1371/journal.ppat.1013453)
Supplement: S13 Data — (CSV) [file ppat.1013453.s013.csv]

Description	Scientific Name	Max Score	Total Score	Query Cover	E value	Per. ident	Acc. Len	Accession
Brenneria goodwinii strain FRB141 chromosome, complete genome	Brenneria goodwinii	36.2	36.2	100%	22	100.00	5360730	=HYPERLINK("https://www.ncbi.nlm.nih.gov/nucleotide/CP014137.1?report=genbank&log$=nucltop&blast_rank=1&RID=5ZAAKDSJ014","CP014137.1")
Kosakonia calanthes strain BYX6 chromosome, complete genome	Kosakonia calanthes	36.2	36.2	100%	22	100.00	4786838	=HYPERLINK("https://www.ncbi.nlm.nih.gov/nucleotide/CP151800.1?report=genbank&log$=nucltop&blast_rank=2&RID=5ZAAKDSJ014","CP151800.1")
Raoultella ornithinolytica strain CXW222 chromosome, complete genome	Raoultella ornithinolytica	36.2	36.2	100%	22	100.00	5728120	=HYPERLINK("https://www.ncbi.nlm.nih.gov/nucleotide/CP162963.1?report=genbank&log$=nucltop&blast_rank=3&RID=5ZAAKDSJ014","CP162963.1")
PREDICTED: Macrobrachium nipponense integrin alpha-PS3-like (LOC135203124), transcript variant X1, mRNA	Macrobrachium nipponense	36.2	36.2	100%	22	100.00	3009	=HYPERLINK("https://www.ncbi.nlm.nih.gov/nucleotide/XM_064232768.1?report=genbank&log$=nucltop&blast_rank=4&RID=5ZAAKDSJ014","XM_064232768.1")
Raoultella planticola strain CXW225 chromosome, complete genome	Raoultella planticola	36.2	36.2	100%	22	100.00	5772597	=HYPERLINK("https://www.ncbi.nlm.nih.gov/nucleotide/CP162949.1?report=genbank&log$=nucltop&blast_rank=5&RID=5ZAAKDSJ014","CP162949.1")
Raoultella planticola strain 208355 chromosome, complete genome	Raoultella planticola	36.2	36.2	100%	22	100.00	5555618	=HYPERLINK("https://www.ncbi.nlm.nih.gov/nucleotide/CP138840.1?report=genbank&log$=nucltop&blast_rank=6&RID=5ZAAKDSJ014","CP138840.1")
Dickeya zeae strain MS2 chromosome, complete genome	Dickeya zeae	36.2	36.2	100%	22	100.00	4740052	=HYPERLINK("https://www.ncbi.nlm.nih.gov/nucleotide/CP025799.1?report=genbank&log$=nucltop&blast_rank=7&RID=5ZAAKDSJ014","CP025799.1")
Raoultella planticola strain EBC2 chromosome, complete genome	Raoultella planticola	36.2	36.2	100%	22	100.00	5637243	=HYPERLINK("https://www.ncbi.nlm.nih.gov/nucleotide/CP172720.1?report=genbank&log$=nucltop&blast_rank=8&RID=5ZAAKDSJ014","CP172720.1")
Raoultella planticola strain 7084_4 chromosome	Raoultella planticola	36.2	36.2	100%	22	100.00	5478550	=HYPERLINK("https://www.ncbi.nlm.nih.gov/nucleotide/CP029752.1?report=genbank&log$=nucltop&blast_rank=9&RID=5ZAAKDSJ014","CP029752.1")
Dickeya zeae strain MS_2014 chromosome, complete genome	Dickeya zeae	36.2	36.2	100%	22	100.00	4740000	=HYPERLINK("https://www.ncbi.nlm.nih.gov/nucleotide/CP053013.1?report=genbank&log$=nucltop&blast_rank=10&RID=5ZAAKDSJ014","CP053013.1")
Brenneria izadpanahii strain Iran 50 chromosome, complete genome	Brenneria izadpanahii	36.2	36.2	100%	22	100.00	5330697	=HYPERLINK("https://www.ncbi.nlm.nih.gov/nucleotide/CP050854.1?report=genbank&log$=nucltop&blast_rank=11&RID=5ZAAKDSJ014","CP050854.1")
Raoultella planticola strain LZC2 chromosome, complete genome	Raoultella planticola	36.2	36.2	100%	22	100.00	5583436	=HYPERLINK("https://www.ncbi.nlm.nih.gov/nucleotide/CP172737.1?report=genbank&log$=nucltop&blast_rank=12&RID=5ZAAKDSJ014","CP172737.1")
Dickeya zeae strain MS_2018 chromosome, complete genome	Dickeya zeae	36.2	36.2	100%	22	100.00	4787201	=HYPERLINK("https://www.ncbi.nlm.nih.gov/nucleotide/CP053014.1?report=genbank&log$=nucltop&blast_rank=13&RID=5ZAAKDSJ014","CP053014.1")
Raoultella planticola strain MFC1 chromosome, complete genome	Raoultella planticola	36.2	36.2	100%	22	100.00	5626504	=HYPERLINK("https://www.ncbi.nlm.nih.gov/nucleotide/CP172736.1?report=genbank&log$=nucltop&blast_rank=14&RID=5ZAAKDSJ014","CP172736.1")
Dickeya zeae strain JZL7 chromosome, complete genome	Dickeya zeae	36.2	36.2	100%	22	100.00	4925859	=HYPERLINK("https://www.ncbi.nlm.nih.gov/nucleotide/CP060263.1?report=genbank&log$=nucltop&blast_rank=15&RID=5ZAAKDSJ014","CP060263.1")
Dickeya oryzae strain A003-S1-M15 chromosome, complete genome	Dickeya oryzae	36.2	36.2	100%	22	100.00	4763888	=HYPERLINK("https://www.ncbi.nlm.nih.gov/nucleotide/CP162670.1?report=genbank&log$=nucltop&blast_rank=16&RID=5ZAAKDSJ014","CP162670.1")
Raoultella planticola strain GODA, complete genome	Raoultella planticola	36.2	36.2	100%	22	100.00	5592163	=HYPERLINK("https://www.ncbi.nlm.nih.gov/nucleotide/CP019899.1?report=genbank&log$=nucltop&blast_rank=17&RID=5ZAAKDSJ014","CP019899.1")
PREDICTED: Macrobrachium nipponense integrin alpha-PS3-like (LOC135203124), transcript variant X2, mRNA	Macrobrachium nipponense	36.2	36.2	100%	22	100.00	3069	=HYPERLINK("https://www.ncbi.nlm.nih.gov/nucleotide/XM_064232769.1?report=genbank&log$=nucltop&blast_rank=18&RID=5ZAAKDSJ014","XM_064232769.1")
Raoultella planticola strain CXW224 chromosome, complete genome	Raoultella planticola	36.2	36.2	100%	22	100.00	5772403	=HYPERLINK("https://www.ncbi.nlm.nih.gov/nucleotide/CP162956.1?report=genbank&log$=nucltop&blast_rank=19&RID=5ZAAKDSJ014","CP162956.1")
Sinorhizobium medicae strain ml42 plasmid pMl1, complete sequence	Sinorhizobium medicae	34.2	34.2	94%	89	100.00	231111	=HYPERLINK("https://www.ncbi.nlm.nih.gov/nucleotide/CP140902.1?report=genbank&log$=nucltop&blast_rank=20&RID=5ZAAKDSJ014","CP140902.1")
MAG TPA_asm: Caudoviricetes sp. isolate cttJ71, partial genome	Caudoviricetes sp.	34.2	34.2	94%	89	100.00	56769	=HYPERLINK("https://www.ncbi.nlm.nih.gov/nucleotide/BK017520.1?report=genbank&log$=nucltop&blast_rank=21&RID=5ZAAKDSJ014","BK017520.1")
Sinorhizobium meliloti RU11/001 plasmid pSymA, complete sequence	Sinorhizobium meliloti RU11/001	34.2	34.2	94%	89	100.00	1613292	=HYPERLINK("https://www.ncbi.nlm.nih.gov/nucleotide/CP021217.1?report=genbank&log$=nucltop&blast_rank=22&RID=5ZAAKDSJ014","CP021217.1")
MAG: Bacteriophage sp. isolate 0800_39370, partial genome	Bacteriophage sp.	34.2	34.2	94%	89	100.00	58303	=HYPERLINK("https://www.ncbi.nlm.nih.gov/nucleotide/OP073470.1?report=genbank&log$=nucltop&blast_rank=23&RID=5ZAAKDSJ014","OP073470.1")
MAG TPA_asm: Caudoviricetes sp. isolate ctt723, partial genome	Caudoviricetes sp.	34.2	34.2	94%	89	100.00	104950	=HYPERLINK("https://www.ncbi.nlm.nih.gov/nucleotide/BK049040.1?report=genbank&log$=nucltop&blast_rank=24&RID=5ZAAKDSJ014","BK049040.1")
Sinorhizobium medicae strain ml29 plasmid pMl4, complete sequence	Sinorhizobium medicae	34.2	34.2	94%	89	100.00	339148	=HYPERLINK("https://www.ncbi.nlm.nih.gov/nucleotide/CP140911.1?report=genbank&log$=nucltop&blast_rank=25&RID=5ZAAKDSJ014","CP140911.1")
Sinorhizobium meliloti strain RPZ12 plasmid pSym-a, complete sequence	Sinorhizobium meliloti	34.2	34.2	94%	89	100.00	1408107	=HYPERLINK("https://www.ncbi.nlm.nih.gov/nucleotide/CP179683.1?report=genbank&log$=nucltop&blast_rank=26&RID=5ZAAKDSJ014","CP179683.1")
Sinorhizobium medicae strain ml4 plasmid pMl3, complete sequence	Sinorhizobium medicae	34.2	34.2	94%	89	100.00	1512545	=HYPERLINK("https://www.ncbi.nlm.nih.gov/nucleotide/CP140932.1?report=genbank&log$=nucltop&blast_rank=27&RID=5ZAAKDSJ014","CP140932.1")
Sinorhizobium meliloti strain Rm41 chromosome, complete genome	Sinorhizobium meliloti	34.2	34.2	94%	89	100.00	3678504	=HYPERLINK("https://www.ncbi.nlm.nih.gov/nucleotide/CP021808.1?report=genbank&log$=nucltop&blast_rank=28&RID=5ZAAKDSJ014","CP021808.1")
Sinorhizobium fredii USDA 257, complete genome	Sinorhizobium fredii USDA 257	34.2	34.2	94%	89	100.00	6476459	=HYPERLINK("https://www.ncbi.nlm.nih.gov/nucleotide/CP003563.1?report=genbank&log$=nucltop&blast_rank=29&RID=5ZAAKDSJ014","CP003563.1")
Sinorhizobium meliloti strain RMO17, complete genome	Sinorhizobium meliloti	34.2	34.2	94%	89	100.00	3649532	=HYPERLINK("https://www.ncbi.nlm.nih.gov/nucleotide/CP009144.1?report=genbank&log$=nucltop&blast_rank=30&RID=5ZAAKDSJ014","CP009144.1")
Sinorhizobium meliloti strain RPZ12 chromosome, complete genome	Sinorhizobium meliloti	34.2	34.2	94%	89	100.00	3563492	=HYPERLINK("https://www.ncbi.nlm.nih.gov/nucleotide/CP179685.1?report=genbank&log$=nucltop&blast_rank=31&RID=5ZAAKDSJ014","CP179685.1")
Psilocybe cubensis DnaJ-like protein subfamily B member 8 (JR316_0008090), partial mRNA	Psilocybe cubensis	34.2	34.2	94%	89	100.00	1083	=HYPERLINK("https://www.ncbi.nlm.nih.gov/nucleotide/XM_047893806.1?report=genbank&log$=nucltop&blast_rank=32&RID=5ZAAKDSJ014","XM_047893806.1")
Sinorhizobium medicae strain ml2 plasmid pMl2, complete sequence	Sinorhizobium medicae	34.2	34.2	94%	89	100.00	351288	=HYPERLINK("https://www.ncbi.nlm.nih.gov/nucleotide/CP140917.1?report=genbank&log$=nucltop&blast_rank=33&RID=5ZAAKDSJ014","CP140917.1")
Sinorhizobium meliloti Rm41 complete genome	Sinorhizobium meliloti Rm41	34.2	34.2	94%	89	100.00	3679105	=HYPERLINK("https://www.ncbi.nlm.nih.gov/nucleotide/HE995405.1?report=genbank&log$=nucltop&blast_rank=34&RID=5ZAAKDSJ014","HE995405.1")
Kordia sp. SMS9 chromosome, complete genome	Kordia sp. SMS9	34.2	34.2	94%	89	100.00	5482391	=HYPERLINK("https://www.ncbi.nlm.nih.gov/nucleotide/CP031153.1?report=genbank&log$=nucltop&blast_rank=35&RID=5ZAAKDSJ014","CP031153.1")
Erebia flavofasciata genome assembly, chromosome: 11	Erebia flavofasciata	34.2	34.2	94%	89	100.00	21771711	=HYPERLINK("https://www.ncbi.nlm.nih.gov/nucleotide/OZ182138.1?report=genbank&log$=nucltop&blast_rank=36&RID=5ZAAKDSJ014","OZ182138.1")
Hymenobacter jejuensis strain 17J68-5 chromosome, complete genome	Hymenobacter jejuensis	34.2	34.2	94%	89	100.00	5086993	=HYPERLINK("https://www.ncbi.nlm.nih.gov/nucleotide/CP040896.1?report=genbank&log$=nucltop&blast_rank=37&RID=5ZAAKDSJ014","CP040896.1")
Sinorhizobium meliloti strain RMO17 plasmid pSymB, complete sequence	Sinorhizobium meliloti	34.2	34.2	94%	89	100.00	1617037	=HYPERLINK("https://www.ncbi.nlm.nih.gov/nucleotide/CP009146.1?report=genbank&log$=nucltop&blast_rank=38&RID=5ZAAKDSJ014","CP009146.1")
Sinorhizobium medicae strain ml60 plasmid pMl4, complete sequence	Sinorhizobium medicae	34.2	34.2	94%	89	100.00	317908	=HYPERLINK("https://www.ncbi.nlm.nih.gov/nucleotide/CP140892.1?report=genbank&log$=nucltop&blast_rank=39&RID=5ZAAKDSJ014","CP140892.1")
Sinorhizobium medicae strain ml2 plasmid pMl3, complete sequence	Sinorhizobium medicae	34.2	34.2	94%	89	100.00	1540116	=HYPERLINK("https://www.ncbi.nlm.nih.gov/nucleotide/CP140918.1?report=genbank&log$=nucltop&blast_rank=40&RID=5ZAAKDSJ014","CP140918.1")
MAG: Bacteriophage sp. isolate 1779_37384, partial genome	Bacteriophage sp.	34.2	34.2	94%	89	100.00	60114	=HYPERLINK("https://www.ncbi.nlm.nih.gov/nucleotide/OP074208.1?report=genbank&log$=nucltop&blast_rank=41&RID=5ZAAKDSJ014","OP074208.1")
MAG: Dehalococcoidia bacterium isolate eae43bd6-ae39-4fde-b148-41d4ed6bbaa2 genome assembly, chromosome: 1	Dehalococcoidia bacterium	34.2	34.2	94%	89	100.00	1958694	=HYPERLINK("https://www.ncbi.nlm.nih.gov/nucleotide/OZ252041.1?report=genbank&log$=nucltop&blast_rank=42&RID=5ZAAKDSJ014","OZ252041.1")
Sinorhizobium meliloti strain RCAM1115 plasmid p_1, complete sequence	Sinorhizobium meliloti	34.2	34.2	94%	89	100.00	1777129	=HYPERLINK("https://www.ncbi.nlm.nih.gov/nucleotide/CP050559.1?report=genbank&log$=nucltop&blast_rank=43&RID=5ZAAKDSJ014","CP050559.1")
Sinorhizobium meliloti strain USDA1021 plasmid psymA, complete sequence	Sinorhizobium meliloti	34.2	34.2	94%	89	100.00	1412628	=HYPERLINK("https://www.ncbi.nlm.nih.gov/nucleotide/CP021801.1?report=genbank&log$=nucltop&blast_rank=44&RID=5ZAAKDSJ014","CP021801.1")
Sinorhizobium meliloti SM11 plasmid pSmeSM11c, complete sequence	Sinorhizobium meliloti SM11	34.2	34.2	94%	89	100.00	1633319	=HYPERLINK("https://www.ncbi.nlm.nih.gov/nucleotide/CP001831.1?report=genbank&log$=nucltop&blast_rank=45&RID=5ZAAKDSJ014","CP001831.1")
Sinorhizobium meliloti GR4 plasmid pRmeGR4c, complete sequence	Sinorhizobium meliloti GR4	34.2	34.2	94%	89	100.00	1417907	=HYPERLINK("https://www.ncbi.nlm.nih.gov/nucleotide/CP003936.2?report=genbank&log$=nucltop&blast_rank=46&RID=5ZAAKDSJ014","CP003936.2")
MAG: Bacteriophage sp. isolate 1581_718, partial genome	Bacteriophage sp.	34.2	34.2	94%	89	100.00	39310	=HYPERLINK("https://www.ncbi.nlm.nih.gov/nucleotide/OP074038.1?report=genbank&log$=nucltop&blast_rank=47&RID=5ZAAKDSJ014","OP074038.1")
Sinorhizobium meliloti strain T073 plasmid psymA, complete sequence	Sinorhizobium meliloti	34.2	34.2	94%	89	100.00	1423499	=HYPERLINK("https://www.ncbi.nlm.nih.gov/nucleotide/CP021805.1?report=genbank&log$=nucltop&blast_rank=48&RID=5ZAAKDSJ014","CP021805.1")
Sinorhizobium medicae strain ml29 plasmid pMl3, complete sequence	Sinorhizobium medicae	34.2	34.2	94%	89	100.00	1542296	=HYPERLINK("https://www.ncbi.nlm.nih.gov/nucleotide/CP140910.1?report=genbank&log$=nucltop&blast_rank=49&RID=5ZAAKDSJ014","CP140910.1")
MAG: Bacteriophage sp. isolate 3259_25028, partial genome	Bacteriophage sp.	34.2	34.2	94%	89	100.00	56040	=HYPERLINK("https://www.ncbi.nlm.nih.gov/nucleotide/OP075346.1?report=genbank&log$=nucltop&blast_rank=50&RID=5ZAAKDSJ014","OP075346.1")
Bombyx mori DNA, chromosome 24, sequence	Bombyx mori	34.2	34.2	94%	89	100.00	19165034	=HYPERLINK("https://www.ncbi.nlm.nih.gov/nucleotide/AP039412.1?report=genbank&log$=nucltop&blast_rank=51&RID=5ZAAKDSJ014","AP039412.1")
Sinorhizobium meliloti strain ml28 plasmid pSymA, complete sequence	Sinorhizobium meliloti	34.2	66.4	94%	89	100.00	1492741	=HYPERLINK("https://www.ncbi.nlm.nih.gov/nucleotide/CP140933.1?report=genbank&log$=nucltop&blast_rank=52&RID=5ZAAKDSJ014","CP140933.1")
MAG TPA_asm: Caudoviricetes sp. isolate ctJ5D14, partial genome	Caudoviricetes sp.	34.2	34.2	94%	89	100.00	28265	=HYPERLINK("https://www.ncbi.nlm.nih.gov/nucleotide/BK020261.1?report=genbank&log$=nucltop&blast_rank=53&RID=5ZAAKDSJ014","BK020261.1")
MAG: Bacteriophage sp. isolate 3466_39979, partial genome	Bacteriophage sp.	34.2	34.2	94%	89	100.00	53161	=HYPERLINK("https://www.ncbi.nlm.nih.gov/nucleotide/OP075524.1?report=genbank&log$=nucltop&blast_rank=54&RID=5ZAAKDSJ014","OP075524.1")
Sinorhizobium meliloti strain ml28 chromosome, complete genome	Sinorhizobium meliloti	34.2	34.2	94%	89	100.00	3624029	=HYPERLINK("https://www.ncbi.nlm.nih.gov/nucleotide/CP140935.1?report=genbank&log$=nucltop&blast_rank=55&RID=5ZAAKDSJ014","CP140935.1")
Rhizobium sp. RCAM05350 strain E2-1 chromosome, complete genome	Rhizobium sp. RCAM05350	34.2	34.2	94%	89	100.00	4625629	=HYPERLINK("https://www.ncbi.nlm.nih.gov/nucleotide/CP087974.1?report=genbank&log$=nucltop&blast_rank=56&RID=5ZAAKDSJ014","CP087974.1")
MAG: Bacteriophage sp. isolate 2822_16863, partial genome	Bacteriophage sp.	34.2	34.2	94%	89	100.00	56973	=HYPERLINK("https://www.ncbi.nlm.nih.gov/nucleotide/OP074928.1?report=genbank&log$=nucltop&blast_rank=57&RID=5ZAAKDSJ014","OP074928.1")
MAG: Bacteriophage sp. isolate 2527_77455, partial genome	Bacteriophage sp.	34.2	34.2	94%	89	100.00	56524	=HYPERLINK("https://www.ncbi.nlm.nih.gov/nucleotide/OP074668.1?report=genbank&log$=nucltop&blast_rank=58&RID=5ZAAKDSJ014","OP074668.1")
Sinorhizobium fredii USDA 257 plasmid pUSDA257 fragment 2, complete sequence	Sinorhizobium fredii USDA 257	34.2	34.2	94%	89	100.00	155004	=HYPERLINK("https://www.ncbi.nlm.nih.gov/nucleotide/CP003565.1?report=genbank&log$=nucltop&blast_rank=59&RID=5ZAAKDSJ014","CP003565.1")
MAG: Bacteriophage sp. isolate 2251_46403, partial genome	Bacteriophage sp.	34.2	34.2	94%	89	100.00	57322	=HYPERLINK("https://www.ncbi.nlm.nih.gov/nucleotide/OP074440.1?report=genbank&log$=nucltop&blast_rank=60&RID=5ZAAKDSJ014","OP074440.1")
PREDICTED: Nelumbo nucifera isocitrate dehydrogenase [NADP] (LOC104599821), mRNA	Nelumbo nucifera	34.2	34.2	94%	89	100.00	1774	=HYPERLINK("https://www.ncbi.nlm.nih.gov/nucleotide/XM_010262555.2?report=genbank&log$=nucltop&blast_rank=61&RID=5ZAAKDSJ014","XM_010262555.2")
Sinorhizobium meliloti strain HM006 plasmid psymA, complete sequence	Sinorhizobium meliloti	34.2	34.2	94%	89	100.00	1484605	=HYPERLINK("https://www.ncbi.nlm.nih.gov/nucleotide/CP021830.1?report=genbank&log$=nucltop&blast_rank=62&RID=5ZAAKDSJ014","CP021830.1")
MAG: Paracoccaceae bacterium isolate ca5c29e5-2d04-4d11-8968-b8c22a4882d7 genome assembly, chromosome: 1	Paracoccaceae bacterium	34.2	34.2	94%	89	100.00	3755954	=HYPERLINK("https://www.ncbi.nlm.nih.gov/nucleotide/OZ254079.1?report=genbank&log$=nucltop&blast_rank=63&RID=5ZAAKDSJ014","OZ254079.1")
Sinorhizobium medicae strain ml60 plasmid pMl5, complete sequence	Sinorhizobium medicae	34.2	34.2	94%	89	100.00	1538203	=HYPERLINK("https://www.ncbi.nlm.nih.gov/nucleotide/CP140893.1?report=genbank&log$=nucltop&blast_rank=64&RID=5ZAAKDSJ014","CP140893.1")
Sinorhizobium meliloti GR4, complete genome	Sinorhizobium meliloti GR4	34.2	34.2	94%	89	100.00	3620713	=HYPERLINK("https://www.ncbi.nlm.nih.gov/nucleotide/CP003933.2?report=genbank&log$=nucltop&blast_rank=65&RID=5ZAAKDSJ014","CP003933.2")
Bacillus velezensis strain Bv1 chromosome, complete genome	Bacillus velezensis	32.2	32.2	89%	351	100.00	3929792	=HYPERLINK("https://www.ncbi.nlm.nih.gov/nucleotide/CP187375.1?report=genbank&log$=nucltop&blast_rank=66&RID=5ZAAKDSJ014","CP187375.1")
MAG: Saprospiraceae bacterium isolate 6a7bd57d-ee47-4e37-a69b-1be293914012 genome assembly, chromosome: 1	Saprospiraceae bacterium	32.2	32.2	89%	351	100.00	7047083	=HYPERLINK("https://www.ncbi.nlm.nih.gov/nucleotide/OZ252053.1?report=genbank&log$=nucltop&blast_rank=67&RID=5ZAAKDSJ014","OZ252053.1")
Homo sapiens isolate 4-1-1E02H immunoglobulin variable region mRNA, partial cds	Homo sapiens	32.2	32.2	89%	351	100.00	366	=HYPERLINK("https://www.ncbi.nlm.nih.gov/nucleotide/PP616723.1?report=genbank&log$=nucltop&blast_rank=68&RID=5ZAAKDSJ014","PP616723.1")
Oryza sativa indica subgroup Inn Ma Yebaw DNA, chromosome: 7	Oryza sativa indica subgroup	32.2	32.2	89%	351	100.00	29085774	=HYPERLINK("https://www.ncbi.nlm.nih.gov/nucleotide/AP027391.1?report=genbank&log$=nucltop&blast_rank=69&RID=5ZAAKDSJ014","AP027391.1")
Agrobacterium sp. 5Ca50 DNA, chromosome 1, complete sequence	Agrobacterium sp. 5Ca50	32.2	32.2	89%	351	100.00	3700190	=HYPERLINK("https://www.ncbi.nlm.nih.gov/nucleotide/AP026438.1?report=genbank&log$=nucltop&blast_rank=70&RID=5ZAAKDSJ014","AP026438.1")
MAG: Candidatus Parcubacteria bacterium isolate MFD01275.bin.c.8 genome assembly, chromosome: 1	Candidatus Parcubacteria bacterium	32.2	32.2	89%	351	100.00	1189924	=HYPERLINK("https://www.ncbi.nlm.nih.gov/nucleotide/OY970378.1?report=genbank&log$=nucltop&blast_rank=71&RID=5ZAAKDSJ014","OY970378.1")
Sinorhizobium meliloti strain RPZ17 plasmid pSym-a, complete sequence	Sinorhizobium meliloti	32.2	32.2	89%	351	100.00	1562251	=HYPERLINK("https://www.ncbi.nlm.nih.gov/nucleotide/CP178491.1?report=genbank&log$=nucltop&blast_rank=72&RID=5ZAAKDSJ014","CP178491.1")
MAG: Gammaproteobacteria bacterium isolate 67a87912-4c7a-4147-b5b2-fff17a58665b genome assembly, chromosome: 1	Gammaproteobacteria bacterium	32.2	32.2	89%	351	100.00	6431276	=HYPERLINK("https://www.ncbi.nlm.nih.gov/nucleotide/OZ245021.1?report=genbank&log$=nucltop&blast_rank=73&RID=5ZAAKDSJ014","OZ245021.1")
Dysauxes famula genome assembly, chromosome: 9	Dysauxes famula	32.2	32.2	89%	351	100.00	46024185	=HYPERLINK("https://www.ncbi.nlm.nih.gov/nucleotide/OZ263841.1?report=genbank&log$=nucltop&blast_rank=74&RID=5ZAAKDSJ014","OZ263841.1")
Erebia flavofasciata genome assembly, chromosome: 7	Erebia flavofasciata	32.2	32.2	89%	351	100.00	23468549	=HYPERLINK("https://www.ncbi.nlm.nih.gov/nucleotide/OZ182134.1?report=genbank&log$=nucltop&blast_rank=75&RID=5ZAAKDSJ014","OZ182134.1")
Bacillus velezensis strain BAC9 chromosome, complete genome	Bacillus velezensis	32.2	32.2	89%	351	100.00	3929734	=HYPERLINK("https://www.ncbi.nlm.nih.gov/nucleotide/CP158876.1?report=genbank&log$=nucltop&blast_rank=76&RID=5ZAAKDSJ014","CP158876.1")
Bacillus velezensis strain BAC7 chromosome, complete genome	Bacillus velezensis	32.2	32.2	89%	351	100.00	3916903	=HYPERLINK("https://www.ncbi.nlm.nih.gov/nucleotide/CP158904.1?report=genbank&log$=nucltop&blast_rank=77&RID=5ZAAKDSJ014","CP158904.1")
Epinotia trigonella genome assembly, chromosome: 10	Epinotia trigonella	32.2	32.2	89%	351	100.00	27743520	=HYPERLINK("https://www.ncbi.nlm.nih.gov/nucleotide/OZ263634.1?report=genbank&log$=nucltop&blast_rank=78&RID=5ZAAKDSJ014","OZ263634.1")
Bacillus velezensis strain BFWR11 chromosome	Bacillus velezensis	32.2	32.2	89%	351	100.00	3445675	=HYPERLINK("https://www.ncbi.nlm.nih.gov/nucleotide/CP179924.1?report=genbank&log$=nucltop&blast_rank=79&RID=5ZAAKDSJ014","CP179924.1")
MAG: Acinetobacter guillouiae isolate 2ce980b1-7881-470e-b86d-5697c930c7b8 genome assembly, chromosome: 1	Acinetobacter guillouiae	32.2	32.2	89%	351	100.00	4559728	=HYPERLINK("https://www.ncbi.nlm.nih.gov/nucleotide/OZ251220.1?report=genbank&log$=nucltop&blast_rank=80&RID=5ZAAKDSJ014","OZ251220.1")
Bacillus velezensis strain Bacillius velezensis JYC520 chromosome, complete genome	Bacillus velezensis	32.2	32.2	89%	351	100.00	3968904	=HYPERLINK("https://www.ncbi.nlm.nih.gov/nucleotide/CP133147.1?report=genbank&log$=nucltop&blast_rank=81&RID=5ZAAKDSJ014","CP133147.1")
Bacillus velezensis strain YN1282-2-U46 chromosome, complete genome	Bacillus velezensis	32.2	32.2	89%	351	100.00	3935130	=HYPERLINK("https://www.ncbi.nlm.nih.gov/nucleotide/CP186704.1?report=genbank&log$=nucltop&blast_rank=82&RID=5ZAAKDSJ014","CP186704.1")
Bacillus velezensis strain 400 chromosome, complete genome	Bacillus velezensis	32.2	32.2	89%	351	100.00	3929792	=HYPERLINK("https://www.ncbi.nlm.nih.gov/nucleotide/CP187421.1?report=genbank&log$=nucltop&blast_rank=83&RID=5ZAAKDSJ014","CP187421.1")
Sinorhizobium meliloti strain MAG283 plasmid pSymA, complete sequence	Sinorhizobium meliloti	32.2	32.2	89%	351	100.00	1328750	=HYPERLINK("https://www.ncbi.nlm.nih.gov/nucleotide/CP166839.1?report=genbank&log$=nucltop&blast_rank=84&RID=5ZAAKDSJ014","CP166839.1")
Bacillus velezensis strain AP215 chromosome, complete genome	Bacillus velezensis	32.2	32.2	89%	351	100.00	3929792	=HYPERLINK("https://www.ncbi.nlm.nih.gov/nucleotide/CP160221.1?report=genbank&log$=nucltop&blast_rank=85&RID=5ZAAKDSJ014","CP160221.1")
Paenibacillus sp. MBLB4367 chromosome, complete genome	Paenibacillus sp. MBLB4367	32.2	32.2	89%	351	100.00	8741851	=HYPERLINK("https://www.ncbi.nlm.nih.gov/nucleotide/CP176395.1?report=genbank&log$=nucltop&blast_rank=86&RID=5ZAAKDSJ014","CP176395.1")
Bacillus velezensis strain EM39 isolate 1 chromosome, complete genome	Bacillus velezensis	32.2	32.2	89%	351	100.00	3929792	=HYPERLINK("https://www.ncbi.nlm.nih.gov/nucleotide/CP168025.1?report=genbank&log$=nucltop&blast_rank=87&RID=5ZAAKDSJ014","CP168025.1")
Bacillus velezensis strain 1X1Y chromosome, complete genome	Bacillus velezensis	32.2	32.2	89%	351	100.00	3980669	=HYPERLINK("https://www.ncbi.nlm.nih.gov/nucleotide/CP133320.1?report=genbank&log$=nucltop&blast_rank=88&RID=5ZAAKDSJ014","CP133320.1")
Bacillus velezensis strain AX22 chromosome, complete genome	Bacillus velezensis	32.2	32.2	89%	351	100.00	3929792	=HYPERLINK("https://www.ncbi.nlm.nih.gov/nucleotide/CP174125.1?report=genbank&log$=nucltop&blast_rank=89&RID=5ZAAKDSJ014","CP174125.1")
Saccharothrix sp. CA-253425 chromosome, complete genome	Saccharothrix sp. CA-253425	32.2	32.2	89%	351	100.00	10522696	=HYPERLINK("https://www.ncbi.nlm.nih.gov/nucleotide/CP191891.1?report=genbank&log$=nucltop&blast_rank=90&RID=5ZAAKDSJ014","CP191891.1")
Enargia paleacea genome assembly, chromosome: 6	Enargia paleacea	32.2	32.2	89%	351	100.00	30389385	=HYPERLINK("https://www.ncbi.nlm.nih.gov/nucleotide/OZ263742.1?report=genbank&log$=nucltop&blast_rank=91&RID=5ZAAKDSJ014","OZ263742.1")
Bacillus velezensis strain P12 chromosome, complete genome	Bacillus velezensis	32.2	32.2	89%	351	100.00	3929473	=HYPERLINK("https://www.ncbi.nlm.nih.gov/nucleotide/CP170372.1?report=genbank&log$=nucltop&blast_rank=92&RID=5ZAAKDSJ014","CP170372.1")
Lysimachia maritima genome assembly, chromosome: 12	Lysimachia maritima	32.2	32.2	89%	351	100.00	78731069	=HYPERLINK("https://www.ncbi.nlm.nih.gov/nucleotide/OZ263586.1?report=genbank&log$=nucltop&blast_rank=93&RID=5ZAAKDSJ014","OZ263586.1")
Bacillus velezensis strain A1C-8 chromosome, complete genome	Bacillus velezensis	32.2	32.2	89%	351	100.00	3929585	=HYPERLINK("https://www.ncbi.nlm.nih.gov/nucleotide/CP187372.1?report=genbank&log$=nucltop&blast_rank=94&RID=5ZAAKDSJ014","CP187372.1")
MAG: Aureliella sp. Aurels1KO DNA, complete genome	Aureliella sp.	32.2	32.2	89%	351	100.00	7586122	=HYPERLINK("https://www.ncbi.nlm.nih.gov/nucleotide/AP041052.1?report=genbank&log$=nucltop&blast_rank=95&RID=5ZAAKDSJ014","AP041052.1")
Bacillus velezensis strain TZ01 chromosome, complete genome	Bacillus velezensis	32.2	32.2	89%	351	100.00	3929789	=HYPERLINK("https://www.ncbi.nlm.nih.gov/nucleotide/CP157671.1?report=genbank&log$=nucltop&blast_rank=96&RID=5ZAAKDSJ014","CP157671.1")
Bacillus velezensis strain Hao 2023 chromosome, complete genome	Bacillus velezensis	32.2	32.2	89%	351	100.00	3929750	=HYPERLINK("https://www.ncbi.nlm.nih.gov/nucleotide/CP163446.1?report=genbank&log$=nucltop&blast_rank=97&RID=5ZAAKDSJ014","CP163446.1")
Bacillus velezensis strain JJ951 chromosome, complete genome	Bacillus velezensis	32.2	32.2	89%	351	100.00	3929793	=HYPERLINK("https://www.ncbi.nlm.nih.gov/nucleotide/CP160223.1?report=genbank&log$=nucltop&blast_rank=98&RID=5ZAAKDSJ014","CP160223.1")
MAG: Paracoccaceae bacterium isolate 8cccaf92-0958-4092-b060-190bed362cb7 genome assembly, chromosome: 1	Paracoccaceae bacterium	32.2	32.2	89%	351	100.00	4294315	=HYPERLINK("https://www.ncbi.nlm.nih.gov/nucleotide/OZ244854.1?report=genbank&log$=nucltop&blast_rank=99&RID=5ZAAKDSJ014","OZ244854.1")
Bacillus velezensis strain JN-Y2 chromosome, complete genome	Bacillus velezensis	32.2	32.2	89%	351	100.00	3871731	=HYPERLINK("https://www.ncbi.nlm.nih.gov/nucleotide/CP178220.1?report=genbank&log$=nucltop&blast_rank=100&RID=5ZAAKDSJ014","CP178220.1")
